# Supplementary material for: Stress-enhanced cardiac lncRNA Morrbid protects hearts from acute myocardial infarction
Source: JCI Insight. 2023 Aug 22;8(16):e165568. doi: 10.1172/jci.insight.165568 (PMC10543728; doi:10.1172/jci.insight.165568)
Supplement: Supporting data values [file jciinsight-8-165568-s161.xlsx]

## Sheet: Figure-1-A
Relative Morrbid expression in vivo	Sham	AMI
	1.17	5.02
	0.82	4.81
	1.15	4.72
	1.04	4.3
	0.82	5.56
Table Analyzed	F1-A
Column B	AMI
vs.	vs.
Column A	Sham
Unpaired t test
P value	<0.0001
P value summary	****
Significantly different (P < 0.05)?	Yes
One- or two-tailed P value?	Two-tailed
t, df	t=17.66, df=8
How big is the difference?
Mean of column A	1
Mean of column B	4.882
Difference between means (B - A) ± SEM	3.882 ± 0.2198
95% confidence interval	3.375 to 4.389
R squared (eta squared)	0.975
F test to compare variances
F, DFn, Dfd	7.206, 4, 4
P value	0.0819
P value summary	ns
Significantly different (P < 0.05)?	No
Normality of Residuals
Test name	Statistics	P value	Passed normality test (alpha=0.05)?	P value summary
Anderson-Darling (A2*)	0.3981	0.2966	Yes	ns
D'Agostino-Pearson omnibus (K2)	2.335	0.3112	Yes	ns
Shapiro-Wilk (W)	0.9338	0.486	Yes	ns
Kolmogorov-Smirnov (distance)	0.202	0.1	Yes	ns
Data analyzed
Sample size, column A	5
Sample size, column B	5

## Sheet: Figure-1-B
Relative Morrbid expression in vitro	Control	Hypoxia
	1.13	1.66
	0.44	1.55
	1.13	2.04
	1.18	1.4
	1.13	2.19
	1
Table Analyzed	F1-B
Column B	Hypoxia
vs.	vs.
Column A	Control
Unpaired t test
P value	0.0025
P value summary	**
Significantly different (P < 0.05)?	Yes
One- or two-tailed P value?	Two-tailed
t, df	t=4.134, df=9
How big is the difference?
Mean of column A	1.002
Mean of column B	1.768
Difference between means (B - A) ± SEM	0.7663 ± 0.1854
95% confidence interval	0.3470 to 1.186
R squared (eta squared)	0.6551
F test to compare variances
F, DFn, Dfd	1.408, 4, 5
P value	0.7053
P value summary	ns
Significantly different (P < 0.05)?	No
Normality of Residuals
Test name	Statistics	P value	Passed normality test (alpha=0.05)?	P value summary
Anderson-Darling (A2*)	0.3169	0.4868	Yes	ns
D'Agostino-Pearson omnibus (K2)	1.066	0.5869	Yes	ns
Shapiro-Wilk (W)	0.951	0.6562	Yes	ns
Kolmogorov-Smirnov (distance)	0.2162	0.1	Yes	ns
Data analyzed
Sample size, column A	6
Sample size, column B	5

## Sheet: Figure-1-C
Relative Morrbid expression in vitro	Control	H2O2
	0.98	2.35
	0.92	2.09
	1.06	1.79
	1.14	1.58
Table Analyzed	F1-C
Column B	H2O2
vs.	vs.
Column A	Control
Unpaired t test
P value	0.0019
P value summary	**
Significantly different (P < 0.05)?	Yes
One- or two-tailed P value?	Two-tailed
t, df	t=5.285, df=6
How big is the difference?
Mean of column A	1.025
Mean of column B	1.953
Difference between means (B - A) ± SEM	0.9275 ± 0.1755
95% confidence interval	0.4981 to 1.357
R squared (eta squared)	0.8232
F test to compare variances
F, DFn, Dfd	12.44, 3, 3
P value	0.0674
P value summary	ns
Significantly different (P < 0.05)?	No
Normality of Residuals
Test name	Statistics	P value	Passed normality test (alpha=0.05)?	P value summary
Anderson-Darling (A2*)	0.1611	0.9131	Yes	ns
D'Agostino-Pearson omnibus (K2)	0.4433	0.8012	Yes	ns
Shapiro-Wilk (W)	0.9866	0.9879	Yes	ns
Kolmogorov-Smirnov (distance)	0.1498	0.1	Yes	ns
Data analyzed
Sample size, column A	4
Sample size, column B	4

## Sheet: Figure-1-D
Relative MORRBID expression in HCM	Control	Hypoxia
	1.05	1.83
	1	1.58
	0.95	1.29
	1	1.41
	1.19	1.33
	0.81	1.29
Table Analyzed	F1-D
Column B	Hypoxia
vs.	vs.
Column A	Control
Unpaired t test
P value	0.0011
P value summary	**
Significantly different (P < 0.05)?	Yes
One- or two-tailed P value?	Two-tailed
t, df	t=4.508, df=10
How big is the difference?
Mean of column A	1
Mean of column B	1.455
Difference between means (B - A) ± SEM	0.4550 ± 0.1009
95% confidence interval	0.2301 to 0.6799
R squared (eta squared)	0.6703
F test to compare variances
F, DFn, Dfd	2.958, 5, 5
P value	0.2591
P value summary	ns
Significantly different (P < 0.05)?	No
Normality of Residuals
Test name	Statistics	P value	Passed normality test (alpha=0.05)?	P value summary
Anderson-Darling (A2*)	0.3706	0.3634	Yes	ns
D'Agostino-Pearson omnibus (K2)	3.483	0.1752	Yes	ns
Shapiro-Wilk (W)	0.9164	0.2578	Yes	ns
Kolmogorov-Smirnov (distance)	0.1667	0.1	Yes	ns
Data analyzed
Sample size, column A	6
Sample size, column B	6

## Sheet: Figure-1-F
Infarct size / AAR(%)	Ad-GFP	Ad-Morrbid
	45.76	38.9
	46.37	32.73
	54.77	34.84
	52.18	28.24
	46.97	33.08
	55.56	37.76
	53.79	39.2
	52.66	39.09
	47.64	27.73
	50.61	33.93
	50.12	29.63
	45.5	31.97
	42.3	24.91
	49.98	36.63
	46.17	41.2
	42.74	41.86
	63.28	39.79
	60.32	41.83
	56.04
Table Analyzed	F1-F
Column B	Ad-Morrbid
vs.	vs.
Column A	Ad-GFP
Unpaired t test
P value	<0.0001
P value summary	****
Significantly different (P < 0.05)?	Yes
One- or two-tailed P value?	Two-tailed
t, df	t=8.611, df=35
How big is the difference?
Mean of column A	50.67
Mean of column B	35.18
Difference between means (B - A) ± SEM	-15.49 ± 1.799
95% confidence interval	-19.14 to -11.84
R squared (eta squared)	0.6793
F test to compare variances
F, DFn, Dfd	1.192, 18, 17
P value	0.7216
P value summary	ns
Significantly different (P < 0.05)?	No
Normality of Residuals
Test name	Statistics	P value	Passed normality test (alpha=0.05)?	P value summary
Anderson-Darling (A2*)	0.2307	0.7898	Yes	ns
D'Agostino-Pearson omnibus (K2)	0.5557	0.7574	Yes	ns
Shapiro-Wilk (W)	0.9836	0.8488	Yes	ns
Kolmogorov-Smirnov (distance)	0.07895	0.1	Yes	ns
Data analyzed
Sample size, column A	19
Sample size, column B	18

## Sheet: Figure-1-H
Infarct size / AAR(%)	Morrbidfl/fl	Morrbidfl/fl/Myh6-Cre
	50.43	70.59
	54.3	74.74
	50.57	79.24
	50.46	72.5
	46.97	80.9
	42.02	71.01
	51.39	66.53
	44.15	83.77
	49.38	81.37
	44.28	63.85
	41.99
	41.25
Table Analyzed	F1-H
Column B	Morrbidfl/fl/Myh6-Cre
vs.	vs.
Column A	Morrbidfl/fl
Unpaired t test
P value	<0.0001
P value summary	****
Significantly different (P < 0.05)?	Yes
One- or two-tailed P value?	Two-tailed
t, df	t=11.43, df=20
How big is the difference?
Mean of column A	47.27
Mean of column B	74.45
Difference between means (B - A) ± SEM	27.18 ± 2.379
95% confidence interval	22.22 to 32.15
R squared (eta squared)	0.8672
F test to compare variances
F, DFn, Dfd	2.331, 9, 11
P value	0.187
P value summary	ns
Significantly different (P < 0.05)?	No
Normality of Residuals
Test name	Statistics	P value	Passed normality test (alpha=0.05)?	P value summary
Anderson-Darling (A2*)	0.291	0.5762	Yes	ns
D'Agostino-Pearson omnibus (K2)	1.354	0.5082	Yes	ns
Shapiro-Wilk (W)	0.9697	0.7045	Yes	ns
Kolmogorov-Smirnov (distance)	0.1293	0.1	Yes	ns
Data analyzed
Sample size, column A	12
Sample size, column B	10

## Sheet: Figure-2-B-EF
EF(%)	Ad-GFP	Ad-Morrbid
	36.25	48.45
	24.21	26.72
	29.74	24.88
	14.6	37.09
	38.7	34.89
	22.65	48.68
	24.88	50.14
	18.08	27.86
	35.16	43.83
	20.15	27.2
	33.1	24.63
	31.16	37.66
	30.86	34.21
	31.99	45.6
	24.02	37.9
	24.95	38.59
	23.14	36.23
	32.96	46.42
	18.12	45.6
	16.75	41.72
	19.28
	32.16
	27.23
	21.13
Table Analyzed	F2-B1
Column B	Ad-Morrbid
vs.	vs.
Column A	Ad-GFP
Unpaired t test
P value	<0.0001
P value summary	****
Significantly different (P < 0.05)?	Yes
One- or two-tailed P value?	Two-tailed
t, df	t=5.085, df=42
How big is the difference?
Mean of column A	26.3
Mean of column B	37.92
Difference between means (B - A) ± SEM	11.61 ± 2.284
95% confidence interval	7.003 to 16.22
R squared (eta squared)	0.381
F test to compare variances
F, DFn, Dfd	1.522, 19, 23
P value	0.3357
P value summary	ns
Significantly different (P < 0.05)?	No
Normality of Residuals
Test name	Statistics	P value	Passed normality test (alpha=0.05)?	P value summary
Anderson-Darling (A2*)	0.4645	0.243	Yes	ns
D'Agostino-Pearson omnibus (K2)	6.157	0.046	No	*
Shapiro-Wilk (W)	0.9596	0.1255	Yes	ns
Kolmogorov-Smirnov (distance)	0.09542	0.1	Yes	ns
Data analyzed
Sample size, column A	24
Sample size, column B	20

## Sheet: Figure-2-B-FS
FS(%)	Ad-GFP	Ad-Morrbid
	17.13	23.73
	10.99	12.05
	13.72	11.22
	6.51	17.5
	18.35	16.08
	10.2	23.79
	11.38	24.54
	8.06	12.69
	16.41	21.21
	9.04	12.46
	15.29	11.23
	14.52	17.82
	14.1	16.14
	14.71	22.15
	10.86	17.91
	11.45	18.34
	10.37	17.02
	15.67	22.64
	8.15	22.06
	7.45	20.39
	8.76
	14.94
	12.5
	9.62
Table Analyzed	F2-B2
Column B	Ad-Morrbid
vs.	vs.
Column A	Ad-GFP
Unpaired t test
P value	<0.0001
P value summary	****
Significantly different (P < 0.05)?	Yes
One- or two-tailed P value?	Two-tailed
t, df	t=5.080, df=42
How big is the difference?
Mean of column A	12.09
Mean of column B	18.05
Difference between means (B - A) ± SEM	5.958 ± 1.173
95% confidence interval	3.591 to 8.324
R squared (eta squared)	0.3806
F test to compare variances
F, DFn, Dfd	1.779, 19, 23
P value	0.1885
P value summary	ns
Significantly different (P < 0.05)?	No
Normality of Residuals
Test name	Statistics	P value	Passed normality test (alpha=0.05)?	P value summary
Anderson-Darling (A2*)	0.41	0.3299	Yes	ns
D'Agostino-Pearson omnibus (K2)	5.276	0.0715	Yes	ns
Shapiro-Wilk (W)	0.9631	0.1691	Yes	ns
Kolmogorov-Smirnov (distance)	0.09326	0.1	Yes	ns
Data analyzed
Sample size, column A	24
Sample size, column B	20

## Sheet: Figure-2-B-LVEDD
LVEDD(mm)	Ad-GFP	Ad-Morrbid
	4.04	3.41
	4.13	3.5
	4.02	3.77
	4.71	3.8
	3.75	3.24
	4	3.29
	4.39	3.1
	4.22	3.75
	3.66	3.74
	4.21	4.08
	3.56	4.28
	4.22	3.86
	3.46	4.29
	3.55	3.58
	3.97	3.74
	4.51	3.88
	3.72	3.77
	4.92	3.61
	4.59	3.42
	4.26	4.64
	4.92
	3.95
	4.17
	4.72
Table Analyzed	F2-B3
Column B	Ad-Morrbid
vs.	vs.
Column A	Ad-GFP
Unpaired t test
P value	0.0015
P value summary	**
Significantly different (P < 0.05)?	Yes
One- or two-tailed P value?	Two-tailed
t, df	t=3.389, df=42
How big is the difference?
Mean of column A	4.152
Mean of column B	3.738
Difference between means (B - A) ± SEM	-0.4146 ± 0.1223
95% confidence interval	-0.6615 to -0.1677
R squared (eta squared)	0.2147
F test to compare variances
F, DFn, Dfd	1.247, 23, 19
P value	0.6305
P value summary	ns
Significantly different (P < 0.05)?	No
Normality of Residuals
Test name	Statistics	P value	Passed normality test (alpha=0.05)?	P value summary
Anderson-Darling (A2*)	0.4537	0.2584	Yes	ns
D'Agostino-Pearson omnibus (K2)	1.215	0.5448	Yes	ns
Shapiro-Wilk (W)	0.9681	0.2584	Yes	ns
Kolmogorov-Smirnov (distance)	0.1143	0.1	Yes	ns
Data analyzed
Sample size, column A	24
Sample size, column B	20

## Sheet: Figure-2-B-LVESD
LVESD(mm)	Ad-GFP	Ad-Morrbid
	3.35	2.6
	3.68	3.08
	3.47	3.35
	4.4	3.14
	3.06	2.72
	3.6	2.51
	3.89	2.34
	3.88	3.28
	3.06	2.95
	3.83	3.57
	3.02	3.8
	3.61	3.17
	2.97	3.6
	3.02	2.79
	3.54	3.07
	3.99	3.17
	3.33	3.12
	4.15	2.79
	4.22	2.67
	3.95	3.69
	4.49
	3.36
	3.65
	4.26
Table Analyzed	F2-B4
Column B	Ad-Morrbid
vs.	vs.
Column A	Ad-GFP
Unpaired t test
P value	<0.0001
P value summary	****
Significantly different (P < 0.05)?	Yes
One- or two-tailed P value?	Two-tailed
t, df	t=4.454, df=42
How big is the difference?
Mean of column A	3.658
Mean of column B	3.071
Difference between means (B - A) ± SEM	-0.5870 ± 0.1318
95% confidence interval	-0.8530 to -0.3210
R squared (eta squared)	0.3208
F test to compare variances
F, DFn, Dfd	1.282, 23, 19
P value	0.5872
P value summary	ns
Significantly different (P < 0.05)?	No
Normality of Residuals
Test name	Statistics	P value	Passed normality test (alpha=0.05)?	P value summary
Anderson-Darling (A2*)	0.3083	0.5461	Yes	ns
D'Agostino-Pearson omnibus (K2)	3.147	0.2073	Yes	ns
Shapiro-Wilk (W)	0.9689	0.2773	Yes	ns
Kolmogorov-Smirnov (distance)	0.08369	0.1	Yes	ns
Data analyzed
Sample size, column A	24
Sample size, column B	20

[truncated: 40 more sheets: Figure-2-D-EF, Figure-2-D-FS, Figure-2-D-LVEDD, Figure-2-D-LVESD, Figure-3-C, Figure-3-D, Figure-4-C, Figure-4-D, Figure-5-C, Figure-5-D, Figure-5-E, Figure-5-F, Figure-5-G, Figure-5-H, Figure-5-I, Figure-6-D, Figure-6-E, Figure-6-F, Figure-6-G, Figure-6-H …]
